# Supplementary material for: Video-assisted transcervical-transtracheal repair of posterior wall laceration of thoracic trachea: A new approach. Case Report
Source: Front Surg. 2023 Feb 8;10:1120404. doi: 10.3389/fsurg.2023.1120404 (PMC9945533; doi:10.3389/fsurg.2023.1120404)
Supplement: Supplementary file 1 [file Datasheet1.zip]

Archive with 9 entries (8 files):
- Data Sheet 1_v1/supplementary material/
- Data Sheet 1_v1/supplementary material/Figure 1.JPEG
- Data Sheet 1_v1/supplementary material/Figure 1_1.JPEG
- Data Sheet 1_v1/supplementary material/Figure 2.JPEG
- Data Sheet 1_v1/supplementary material/Figure 2_1.JPEG
- Data Sheet 1_v1/supplementary material/Figure 3.JPEG
- Data Sheet 1_v1/supplementary material/Figure 3_1.JPEG
- Data Sheet 1_v1/supplementary material/Video 1.mp4
- Data Sheet 1_v1/supplementary material/Video 1_1.mp4
